# Supplementary material for: A Behavioural-Theory-Based Qualitative Study of the Beliefs and Perceptions of Marginalised Populations towards Community Volunteering to Increase Measles Immunisation Coverage in Sabah, Malaysia
Source: Vaccines (Basel). 2023 Jun 2;11(6):1056. doi: 10.3390/vaccines11061056 (PMC10301022; doi:10.3390/vaccines11061056)
Supplement: Supplementary file 1 [file vaccines-11-01056-s001.zip]

Archive with 1 entries (1 files):
- vaccines-2333952-supplementary.pdf
